# Supplementary material for: Influenza A virus infection impacts systemic microbiota dynamics and causes quantitative enteric dysbiosis
Source: Microbiome. 2018 Jan 10;6:9. doi: 10.1186/s40168-017-0386-z (PMC5763955; doi:10.1186/s40168-017-0386-z)
Supplement: Supplementary file 1 — Overview of animal number used per experiment and indication of organ samples that did not pass quality control for bioinformatics analysis. (XLSX 11 kb) [file 40168_2017_386_MOESM1_ESM.xlsx]

## Sheet: Sheet1
Samples used in analysis												Samples removed from analysis
			Shannon-Index		Relative-abundance (%)		Chao1 estimator		PCoA plots						Reason for exclusion of samples
			N	Figure	N	Figure	N	Figure	N	Figure					Badly paired forward and reverse reads	Total reads <200 for Lung, <400 for Intestine
Lung	Baseline		17	2A, S1D	17	S1C, S2C	17	S1A, S2A	17	S1B		Lung	Baseline		806rcbc6
	3 dpi	Mock	18	2A	18	2B, S2C	18	S2A	18	S2B			3 dpi	Mock
		IAV	18	2A	18	2B, S2C	18	S2A	18	S2B				IAV
	5 dpi	Mock	17	2A	16	2B, S2C	16	S2A	16	S2B			5 dpi	Mock	806rcbc59	806rcbc58
		IAV	17	2A	17	2B, S2C	17	S2A	17	S2B				IAV	806rcbc65
	7 dpi	Mock	18	2A	18	2B, S2C	18	S2A	18	S2B			7 dpi	Mock
		IAV	16	2A	14	2B, S2C	14	S2A	14	S2B				IAV	806rcbc96, 806rcbc107	806rcbc105, 806rcbc107
	14 dpi	Mock	18	2A	18	2B, S2C	18	S2A	18	S2B			14 dpi	Mock
		IAV	18	2A	18	2B, S2C	18	S2A	18	S2B				IAV
	28 dpi	Mock	17	2A	14	2B, S2C	14	S2A	14	S2B			28 dpi	Mock	806rcbc155	806rcbc160, 806rcbc163, 806rcbc166
		IAV	14	2A	13	2B, S2C	13	S2A	13	S2B				IAV	806rcbc167	806rcbc173
Intestine	Baseline		18	3A, S1D	18	S1C, S3C	18	S1A, S3A	18	S1B		Intestine	Baseline
	3 dpi	Mock	18	3A	18	3B, S3C	18	S3A	18	S3B			3 dpi	Mock
		IAV	18	3A	18	3B, S3C	18	S3A	18	S3B				IAV
	5 dpi	Mock	18	3A	18	3B, S3C	18	S3A	18	S3B			5 dpi	Mock
		IAV	18	3A	18	3B, S3C	18	S3A	18	S3B				IAV
	7 dpi	Mock	18	3A	18	3B, S3C	18	S3A	18	S3B			7 dpi	Mock		806rcbc103, 806rcbc105
		IAV	18	3A	16	3B, S3C	16	S3A	16	S3B				IAV
	14 dpi	Mock	18	3A	18	3B, S3C	18	S3A	18	S3B			14 dpi	Mock
		IAV	18	3A	18	3B, S3C	18	S3A	18	S3B				IAV
	28 dpi	Mock	18	3A	18	3B, S3C	18	S3A	18	S3B			28 dpi	Mock
		IAV	18	3A	18	3B, S3C	18	S3A	18	S3B				IAV
Feces	Baseline		18	S4B, S1D	18	S1C, S4D-E	18	S4A	18	S4C		Feces	Baseline
	7 dpi	Mock	22	S4B	22	S4D-E	22	S4A	22	S4C			7 dpi	Mock
		IAV	18	S4B	18	S4D-E	18	S4A	18	S4C				IAV
	14 dpi	Mock	18	S4B	18	S4D-E	18	S4A	18	S4C			14 dpi	Mock
		IAV	15	S4B	15	S4D-E	15	S4A	15	S4C				IAV
