# Supplementary material for: Influenza A virus infection impacts systemic microbiota dynamics and causes quantitative enteric dysbiosis
Source: Microbiome. 2018 Jan 10;6:9. doi: 10.1186/s40168-017-0386-z (PMC5763955; doi:10.1186/s40168-017-0386-z)
Supplement: Supplementary file 4 — Read counts for individual organ, fecal, and blank samples. Statistics for each group are indicated in the upper part of the table. (XLSX 10 kb) [file 40168_2017_386_MOESM4_ESM.xlsx]

## Sheet: Sheet1
	Lung, basline		Intestine, basline		Blanks A		Feces, baseline		Blanks B
Number of samples	17		18		6		18		5
Number of observations	2915		2915		2915		2915		2915
Total count	365081		320708		22092		965110		13828
Table density (fraction of non-zero values)	0.006		0.02		0.005		0.031		0.026
Counts/sample summary
Min	701		5892		36		34540		599
Max	89486		26715		11750		78418		6293
Median	18240		17304		625.5		54647.5		1545
Mean	21475.4		17817.1		3682		53617.2		2765.6
Std. Dev.	21344.2		5758.05		4785.87		10146.8		2147.08
	Lung	reads	Intestine	reads	Blanks A	reads	Feces	reads	Blanks B	reads
	806rcbc0-L	30856	806rcbc0-I	15986	806rcbc189-I	1097	806rcbc108-F	34540	806rcbc184-F	6293
	806rcbc1-L	31956	806rcbc1-I	19614	806rcbc190-I	154	806rcbc109-F	56339	806rcbc185-F	4181
	806rcbc2-L	11524	806rcbc2-I	16607	806rcbc287-I	36	806rcbc110-F	62041	806rcbc350-F	1545
	806rcbc3-L	20226	806rcbc3-I	7311	806rcbc189-L	8914	806rcbc111-F	67724	806rcbc368-F	1210
	806rcbc4-L	7136	806rcbc4-I	22283	806rcbc190-L	11750	806rcbc112-F	78418	806rcbc3650-F	599
	806rcbc5-L	1075	806rcbc5-I	13893	806rcbc287-L	141	806rcbc113-F	56880
			806rcbc6-I	5892			806rcbc114-F	41644
	806rcbc7-L	19682	806rcbc7-I	17364			806rcbc115-F	52761
	806rcbc8-L	31366	806rcbc8-I	17244			806rcbc116-F	59536
	806rcbc9-L	43937	806rcbc9-I	21988			806rcbc117-F	55764
	806rcbc10-L	1588	806rcbc10-I	14453			806rcbc118-F	57214
	806rcbc11-L	6776	806rcbc11-I	15171			806rcbc119-F	48196
	806rcbc312-L	34400	806rcbc312-I	23374			806rcbc336-F	55410
	806rcbc313-L	18240	806rcbc313-I	18554			806rcbc337-F	49044
	806rcbc314-L	89486	806rcbc314-I	25076			806rcbc338-F	52627
	806rcbc315-L	5491	806rcbc315-I	26483			806rcbc339-F	46203
	806rcbc316-L	10641	806rcbc316-I	26715			806rcbc340-F	53885
	806rcbc317-L	701	806rcbc317-I	12700			806rcbc341-F	36884
