# Supplementary material for: Influenza A virus infection impacts systemic microbiota dynamics and causes quantitative enteric dysbiosis
Source: Microbiome. 2018 Jan 10;6:9. doi: 10.1186/s40168-017-0386-z (PMC5763955; doi:10.1186/s40168-017-0386-z)
Supplement: Supplementary file 6 — Relative abundance (%) of OTU 1111294 in indicated sample sites for baseline, mock, and IAV-infected animals. (XLSX 12 kb) [file 40168_2017_386_MOESM6_ESM.xlsx]

## Sheet: Sheet1
Relative abundance of		#OTU ID	1111294	(%)
Taxonomy
k__Bacteria; p__Proteobacteria; c__Gammaproteobacteria; o__Enterobacteriales; f__Enterobacteriaceae; g__; s__
Lung	Baseline	Sample ID	806rcbc0	806rcbc1	806rcbc2	806rcbc3	806rcbc4	806rcbc5		806rcbc7	806rcbc8	806rcbc9	806rcbc10	806rcbc11	806rcbc312	806rcbc313	806rcbc314	806rcbc315	806rcbc316	806rcbc317
		relative abundance (%)	0.00954259	0.0212553	0	0	0.0958379	1.0101		0.0704864	0.0124638	0	42.6716	0	0	0.0651077	0.0354846	0.488158	0	0
	Mock	Sample ID	806rcbc84	806rcbc85	806rcbc86	806rcbc87	806rcbc88	806rcbc89	806rcbc90	806rcbc91	806rcbc92	806rcbc93	806rcbc94	806rcbc95	806rcbc210	806rcbc211	806rcbc212	806rcbc213	806rcbc214	806rcbc215
		relative abundance (%)	0	2.30769	0.434783	1.31274	1.1254	0.00670826	2.87127	0.987916	2.18182	0	0.06035	0.136924	0.685812	0.146751	0	0.17713	3.94777	0
	IAV	Sample ID		806rcbc97	806rcbc98	806rcbc99	806rcbc100	806rcbc101	806rcbc102	806rcbc103	806rcbc104	806rcbc105	806rcbc106		806rcbc216	806rcbc217	806rcbc218	806rcbc219	806rcbc220	806rcbc221
		relative abundance (%)		2.55452	0.182482	0.263902	0	0	0.00233902	0	3.16082	0	0		1.28788	25.3287	0.0223364	36.7073	10.6279	0.54225
Intestine	Baseline	Sample ID	806rcbc0	806rcbc1	806rcbc2	806rcbc3	806rcbc4	806rcbc5	806rcbc6	806rcbc7	806rcbc8	806rcbc9	806rcbc10	806rcbc11	806rcbc312	806rcbc313	806rcbc314	806rcbc315	806rcbc316	806rcbc317
		relative abundance (%)	0	0	0	0	0	0	0	0	0	0	0	0.0575374	0	0	0.0504482	0	0	0
	Mock	Sample ID	806rcbc84	806rcbc85	806rcbc86	806rcbc87	806rcbc88	806rcbc89	806rcbc90	806rcbc91	806rcbc92	806rcbc93	806rcbc94	806rcbc95	806rcbc210	806rcbc211	806rcbc212	806rcbc213	806rcbc214	806rcbc215
		relative abundance (%)	0	0	0.0191454	0	0.00408814	0	0	0	0.547332	0	0.0949615	0	0	1.28764	0.0136079	0	0	0
	IAV	Sample ID	806rcbc96	806rcbc97	806rcbc98	806rcbc99	806rcbc100	806rcbc101	806rcbc102	806rcbc103	806rcbc104	806rcbc105	806rcbc106	806rcbc107	806rcbc216	806rcbc217	806rcbc218	806rcbc219	806rcbc220	806rcbc221
		relative abundance (%)	0	9.72716	1.4158	0	0	0.0441324	0	0	0.0282885	20	0.296296	0.0190815	1.77936	3.29444	0	2.81996	0.0746269	0
Feces	Baseline	Sample ID	806rcbc108	806rcbc109	806rcbc110	806rcbc111	806rcbc112	806rcbc113	806rcbc114	806rcbc115	806rcbc116	806rcbc117	806rcbc118	806rcbc119	806rcbc336	806rcbc337	806rcbc338	806rcbc339	806rcbc340	806rcbc341
		relative abundance (%)	0	0	0	0	0	0.00156191	0.00212035	0.00674559	0	0.0129241	0.00158203	0	0.00823479	0	0.00692845	0.0300469	0	0
	Mock	Sample ID	806rcbc104	806rcbc121	806rcbc122	806rcbc123	806rcbc124	806rcbc125	806rcbc126	806rcbc127	806rcbc128	806rcbc129	806rcbc130		806rcbc342	806rcbc343	806rcbc344	806rcbc345	806rcbc346	806rcbc347	806rcbc3500	806rcbc3510	806rcbc3520	806rcbc3530	806rcbc3540
		relative abundance (%)	0.00725439	0	0.00149844	0	0	0	0.00594089	0	0	0	0		0	0	0	0	0.00772365	0	0.0018441	0	0	0.00298784	0
	IAV	Sample ID	806rcbc131	806rcbc132	806rcbc133	806rcbc134	806rcbc135	806rcbc136	806rcbc137	806rcbc138	806rcbc139				806rcbc348	806rcbc349		806rcbc351	806rcbc352	806rcbc353	806rcbc3550	806rcbc3560		806rcbc3580	806rcbc3590
		relative abundance (%)	0	0	0.0220797	0.288931	0.755241	0.00337857	0.00127907	0.00422753	0				0.0166959	0		0	0	0.00587682	0	0		0.0599592	0
