# Supplementary material for: Influenza A virus infection impacts systemic microbiota dynamics and causes quantitative enteric dysbiosis
Source: Microbiome. 2018 Jan 10;6:9. doi: 10.1186/s40168-017-0386-z (PMC5763955; doi:10.1186/s40168-017-0386-z)
Supplement: Supplementary file 8 — Statistical testing of distances in beta diversity for indicated pairings (XLSX 12 kb) [file 40168_2017_386_MOESM8_ESM.xlsx]

## Sheet: Group_Stats_intestine_distance_
Statistical testing of distances in beta diversity for indicated pairings
Group 1	Group 2	t statistic	Parametric p-value	Parametric p-value (Bonferroni-corrected)	Nonparametric p-value	Nonparametric p-value (Bonferroni-corrected)
All within Group	Mock_D3 vs. Mock_D3	-0.535864	0.592127	1	0.594	1
All within Group	Mock_D5 vs. Mock_D5	0.108683	0.913468	1	0.9	1
All within Group	Mock_D7 vs. Mock_D7	0.417699	0.676223	1	0.659	1
All within Group	Mock_D14 vs. Mock_D14	-0.793552	0.427574	1	0.417	1
All within Group	Mock_D28 vs. Mock_D28	2.12895	0.0334106	1	0.038	1
All within Group	HALoWt_D3 vs. HALoWt_D3	0.112024	0.910819	1	0.906	1
All within Group	HALoWt_D5 vs. HALoWt_D5	-3.91642	9.37e-05	0.149472	0.001	1
All within Group	HALoWt_D7 vs. HALoWt_D7	-9.45242	1.16e-20	1.85e-17	0.001	1
All within Group	HALoWt_D14 vs. HALoWt_D14	5.37059	9e-08	0.000143684	0.001	1
All within Group	HALoWt_D28 vs. HALoWt_D28	7.0457	2.76e-12	4.41e-09	0.001	1
All within Group	Mock_D3 vs. HALoWt_D3	0.332534	0.739526	1	0.731	1
All within Group	Mock_D5 vs. HALoWt_D5	-2.5854	0.00980589	1	0.01	1
All within Group	Mock_D7 vs. HALoWt_D7	-12.859	3.26e-36	5.2e-33	0.001	1
All within Group	Mock_D14 vs. HALoWt_D14	2.10247	0.0356531	1	0.036	1
All within Group	Mock_D28 vs. HALoWt_D28	5.72849	1.19e-08	1.91e-05	0.001	1
All between Group	Mock_D3 vs. Mock_D3	0.747353	0.454863	1	0.469	1
All between Group	Mock_D5 vs. Mock_D5	1.39385	0.163386	1	0.148	1
All between Group	Mock_D7 vs. Mock_D7	1.71169	0.0869759	1	0.077	1
All between Group	Mock_D14 vs. Mock_D14	0.490306	0.623925	1	0.64	1
All between Group	Mock_D28 vs. Mock_D28	3.42537	0.000615739	0.982719	0.001	1
All between Group	HALoWt_D3 vs. HALoWt_D3	1.39816	0.162087	1	0.168	1
All between Group	HALoWt_D5 vs. HALoWt_D5	-2.71417	0.00665247	1	0.01	1
All between Group	HALoWt_D7 vs. HALoWt_D7	-8.37988	5.8e-17	9.26e-14	0.001	1
All between Group	HALoWt_D14 vs. HALoWt_D14	6.59411	4.43e-11	7.07e-08	0.001	1
All between Group	HALoWt_D28 vs. HALoWt_D28	7.9465	2e-15	3.19e-12	0.001	1
All between Group	Mock_D3 vs. HALoWt_D3	2.20838	0.0272337	1	0.019	1
All between Group	Mock_D5 vs. HALoWt_D5	-0.932604	0.35104	1	0.347	1
All between Group	Mock_D7 vs. HALoWt_D7	-11.971	7.28e-33	1.16e-29	0.001	1
All between Group	Mock_D14 vs. HALoWt_D14	4.04039	5.36e-05	0.0856186	0.001	1
All between Group	Mock_D28 vs. HALoWt_D28	7.53233	5.28e-14	8.43e-11	0.001	1
Mock_D3 vs. Mock_D3	Mock_D3 vs. HALoWt_D3	0.761508	0.446732	1	0.438	1
Mock_D5 vs. Mock_D5	Mock_D5 vs. HALoWt_D5	-1.58448	0.113749	1	0.099	1
Mock_D7 vs. Mock_D7	Mock_D7 vs. HALoWt_D7	-7.81581	4.08e-14	6.51e-11	0.001	1
Mock_D14 vs. Mock_D14	Mock_D14 vs. HALoWt_D14	2.31178	0.021217	1	0.026	1
Mock_D28 vs. Mock_D28	HALoWt_D28 vs. Mock_D28	2.26234	0.0241853	1	0.02	1
# The tests of significance were performed using a two-sided Student's two-sample t-test.
# Alternative hypothesis: Group 1 mean != Group 2 mean
# The nonparametric p-values were calculated using 999 Monte Carlo permutations.
# The nonparametric p-values contain the correct number of significant digits.
# Entries marked with "N/A" could not be calculated because at least one of the groups
# of distances was empty, both groups each contained only a single distance, or
# the test could not be performed (e.g. no variance in groups with the same mean).
